# Supplementary material for: Prevalence, Incidence, and Risk of Different Comorbidity Categories in Pediatric Multiple Sclerosis: A Systematic Review and Meta-Analysis Protocol
Source: Children (Basel). 2026 Feb 23;13(2):307. doi: 10.3390/children13020307 (PMC12939965; doi:10.3390/children13020307)
Supplement: Supplementary file 1 [file children-13-00307-s001.zip]

Archive with 3 entries (3 files):
- Extraction Sheet_Ped_PI_sys.xlsx
- Pediatric MS_PRISMA-P+checklist.pdf
- Supplementary file(tables).pdf
