# Supplementary material for: Prevalence, Incidence, and Risk of Different Comorbidity Categories in Pediatric Multiple Sclerosis: A Systematic Review and Meta-Analysis Protocol
Source: Children (Basel). 2026 Feb 23;13(2):307. doi: 10.3390/children13020307 (PMC12939965; doi:10.3390/children13020307)
Supplement: Supplementary file 1 [file children-13-00307-s001.zip › Extraction Sheet_Ped_PI_sys.xlsx]

## Sheet: Extraction sheet
Title	Authors	Abstract	Published Year	Published Month	Journal	Volume	Issue	Pages	Accession Number	DOI	Ref	Covidence #	Study	Notes	Tags	Country	Ethnicity	Study_Design	Sample_Size	Age_Range	Gender_Distribution	Inclusion_Criteria	Exclusion_Criteria	Diagnosis_Criteria_Used	Disease Duration of MS	Type_of_MS	List_of_Comorbidities_Studied	Method_of_Comorbidity_Diagnosis	Prevalence_Data	Incidence_Data	Risk_Data	Statistical_Methods_Used	Outcome_Significance	Adjustments_Made_in_Analysis	Summary_of_Major_Findings	Risk_of_Bias	Conflicts_of_Interest	Comments_Remarks	Q1	Q2	Q3	Q4	Q5	Q6	Q7	Q8	Q9	Overall appraisal
